# Supplementary material for: Cosmogenic radionuclides reveal an extreme solar particle storm near a solar minimum 9125 years BP
Source: Nat Commun. 2022 Jan 11;13:214. doi: 10.1038/s41467-021-27891-4 (PMC8752676; doi:10.1038/s41467-021-27891-4)
Supplement: Supplementary file 2 — Source Data [file 41467_2021_27891_MOESM2_ESM.xlsx]

## Sheet: Sheet1
Source data for figure 1
Each sheet includes radionuclide concentration data from one ice core and is plotted as a separate panels in figure 1.

## Sheet: NGRIP
NGRIP 10BE DATA											NGRIP 36CL DATA
Depth top (m)	Depth bottom (m)	Age top (Years BP)	Age bottom (Years BP)	9Be carrier (mg)	Weight (g)	10Be/9Be (10-12)	uncert. (%)	10Be (at/g) (x10^4)	Error (abs.)		Depth top (m)	Depth bottom (m)	Age top (Years BP)	Age bottom (Years BP)	Cl carrier (mg)	Weight (g)	36Cl/Cl final (10-12)	err (%)	36Cl conc. (at/g)	Error (abs.)
1320	1320.11	9103.8	9104.82	0.15	189	0.304774	0.0305372	1.61632	0.049358		1320	1320.44	9103.8	9108.46	4	723	0.0337872	7.8938	3175.13	250.638
1320.11	1320.22	9104.82	9106.24	0.15	178	0.344255	0.0289432	1.93853	0.0561073		1320.44	1321.1	9108.46	9116.3	4	519	0.0293571	7.63452	3843.21	293.411
1320.22	1320.33	9106.24	9107.34	0.15	169	0.388812	0.0336867	2.30603	0.0776824		1321.1	1321.54	9116.3	9121.8	4	713	0.0462229	6.35221	4404.69	279.795
1320.33	1320.44	9107.34	9108.46	0.15	187	0.409153	0.0263774	2.19309	0.0578481		1321.54	1321.98	9121.8	9126.16	4	704	0.0889098	4.05057	8580.74	347.569
1320.44	1320.55	9108.46	9110	0.15	175	0.292102	0.0306466	1.67305	0.0512733		1321.98	1322.42	9126.16	9130.54	4	729	0.0386566	5.95424	3602.84	214.521
1320.55	1320.73	9110	9111.77	0.15	126	NaN	NaN	NaN	NaN		1322.42	1322.86	9130.54	9134.88	4	739	0.0383731	6.94378	3528.02	244.978
1320.73	1320.92	9111.77	9114.07	0.15	104	0.1804	0.0497841	1.73866	0.0865577		1322.86	1323.3	9134.88	9140.4	4	710	0.037781	6.23198	3615.45	225.314
1320.92	1321.1	9114.07	9116.3	0.15	114	0.196782	0.0341137	1.73019	0.0590231		1323.3	1323.74	9140.4	9145.28	4	733	0.0311301	7.48808	2885.52	216.07
1321.1	1321.21	9116.3	9117.72	0.15	169	0.331055	0.0308246	1.96348	0.0605233
1321.21	1321.32	9117.72	9118.8	0.15	186	0.275194	0.0314247	1.48299	0.0466025
1321.32	1321.43	9118.8	9120.06	0.15	179	0.325416	0.0318663	1.82221	0.058067
1321.43	1321.54	9120.06	9121.8	0.15	179	0.246111	0.0360459	1.37813	0.0496759
1321.54	1321.65	9121.8	9123.1	0.15	191	0.72432	0.0238643	3.8011	0.0907104
1321.65	1321.76	9123.1	9124	0.15	177	0.655482	0.0263267	3.71193	0.0977228
1321.76	1321.87	9124	9125.16	0.15	169	0.506313	0.0343267	3.00293	0.103081
1321.87	1321.98	9125.16	9126.16	0.15	167	0.37799	0.0313631	2.2687	0.0711533
1321.98	1322.09	9126.16	9127.4	0.15	172	0.309919	0.0394563	1.80606	0.0712603
1322.09	1322.2	9127.4	9128.4	0.15	191	0.294698	0.0368368	1.54652	0.0569688
1322.2	1322.31	9128.4	9129.32	0.15	189	0.274751	0.0296043	1.4571	0.0431364
1322.31	1322.42	9129.32	9130.54	0.15	177	0.22845	0.0327036	1.29369	0.0423083
1322.42	1322.53	9130.54	9131.48	0.15	175	0.251912	0.0396947	1.44286	0.0572737
1322.53	1322.64	9131.48	9132.48	0.15	186	0.290474	0.0305514	1.56533	0.0478231
1322.64	1322.75	9132.48	9133.9	0.15	196	0.281133	0.0376127	1.4377	0.0540758
1322.75	1322.86	9133.9	9134.88	0.15	182	0.350172	0.0311203	1.92851	0.0600158
1322.86	1322.97	9134.88	9136	0.15	182	0.354844	0.0278511	1.95424	0.0544277
1322.97	1323.08	9136	9137.26	0.15	179	0.323459	0.0399648	1.81125	0.0723862
1323.08	1323.19	9137.26	9139.02	0.15	167	0.305646	0.0309862	1.83449	0.0568437
1323.19	1323.3	9139.02	9140.4	0.15	182	0.255225	0.0326514	1.40561	0.0458952
1323.3	1323.41	9140.4	9141.7	0.15	183	0.302555	0.0327734	1.65716	0.0543109
1323.41	1323.52	9141.7	9143.1	0.15	185	0.343151	0.0341928	1.8592	0.0635712
1323.52	1323.63	9143.1	9144.24	0.15	179	0.316885	0.0323608	1.77444	0.0574222
1323.63	1323.74	9144.24	9145.28	0.15	186	0.272132	0.0299548	1.46649	0.0439285
1323.74	1323.85	9145.28	9147	0.15	182	0.31109	0.0331471	1.71327	0.05679

## Sheet: EGRIP
EGRIP 10BE DATA
Depth top (m)	Depth bottom (m)	Age top (Years BP)	Age bottom (Years BP)	9Be carrier (mg)	Weight (g)	10Be/9Be (10-12) - no blank correction	Uncert. (%)	10Be (at/g) (x10^4) - blank corrected	Error (abs.)
1054.07	1054.15	9100.51	9101.37	0.1	48.55	0.0945822	0.0474213	1.15942	0.0648916
1054.15	1054.23	9101.37	9102.23	0.1	48.56	0.116194	0.0379348	1.45658	0.063867
1054.23	1054.31	9102.23	9103.08	0.1	48.41	0.118633	0.0461429	1.49476	0.0781628
1054.31	1054.39	9103.08	9104.01	0.1	48.5	0.174514	0.0365484	2.2619	0.0901247
1054.39	1054.48	9104.01	9105.01	0.1	48.86	0.13829	0.0453893	1.74983	0.0881437
1054.48	1054.58	9105.01	9106.01	0.1	48.74	0.1458	0.035838	1.8571	0.0743765
1054.58	1054.67	9106.01	9107.01	0.1	48.84	0.159022	0.0367075	2.03419	0.0823312
1054.67	1054.76	9107.01	9108.01	0.1	48.71	0.15163	0.0392437	1.93822	0.084046
1054.76	1054.85	9108.01	9109.01	0.1	47.2	0.129987	0.0473364	1.69382	0.0893778
1054.85	1054.94	9109.01	9109.94	0.1	47.83	0.132187	0.04797	1.70225	0.0908185
1054.94	1055.02	9109.94	9110.8	0.1	48.04	0.117821	0.0511223	1.49498	0.0861362
1055.02	1055.09	9110.8	9111.65	0.1	48.25	0.137534	0.0448304	1.76148	0.0877008
1055.09	1055.17	9111.65	9112.51	0.1	48.08	0.105474	0.0442748	1.32213	0.0679137
1055.17	1055.25	9112.51	9113.37	0.1	48.65	0.118323	0.0423924	1.48313	0.0717407
1055.25	1055.33	9113.37	9114.23	0.1	48.71	0.102144	0.0481828	1.25935	0.070416
1055.33	1055.41	9114.23	9115.08	0.1	48.5	0.122896	0.042174	1.55072	0.0741582
1055.41	1055.5	9115.08	9116.11	0.1	48.41	0.125977	0.0481725	1.59613	0.0861222
1055.5	1055.61	9116.11	9117.31	0.1	48	0.120272	0.0559109	1.53034	0.0957265
1055.61	1055.72	9117.31	9118.51	0.1	47.76	0.134115	0.0427195	1.73171	0.0826178
1055.72	1055.83	9118.51	9119.71	0.1	48.31	0.132068	0.070563	1.59158	0.205464
1055.83	1055.94	9119.71	9120.91	0.1	48.38	0.123475	0.0511843	1.4706	0.182263
1055.94	1056.03	9120.91	9121.89	0.1	48.52	0.152757	0.111393	1.86963	0.283757
1056.03	1056.1	9121.89	9122.64	0.1	48.3	0.137792	0.0583386	1.67111	0.194854
1056.1	1056.17	9122.64	9123.39	0.1	48.67	0.185506	0.0518683	2.3135	0.207489
1056.17	1056.24	9123.39	9124.14	0.1	48.57	0.242778	0.161416	3.10621	0.56239
1056.24	1056.31	9124.14	9124.89	0.1	48.73	0.319474	0.0420959	4.14772	0.24415
1056.31	1056.38	9124.89	9125.64	0.1	47.86	0.259728	0.0565424	3.38895	0.260081
1056.38	1056.44	9125.64	9126.39	0.1	48.27	0.146825	0.0919635	1.7972	0.246048
1056.44	1056.51	9126.39	9127.14	0.1	49.56	0.154046	0.0725625	1.84778	0.219806
1056.51	1056.6	9127.14	9128.01	0.1	49.07	0.132101	0.133963	1.56738	0.289266
1056.6	1056.71	9128.01	9129.01	0.1	48.88	0.120777	0.0843343	1.41868	0.212107
1056.71	1056.82	9129.01	9130.01	0.1	48.96	0.123159	0.0647959	1.44887	0.193553
1056.82	1056.93	9130.01	9131.01	0.1	45.09	0.0973498	0.10249	1.19073	0.217861
1056.93	1057.04	9131.01	9132.01	0.1	41.22	0.0952405	0.0887621	1.26833	0.210669
1057.04	1057.14	9132.01	9132.93	0.1	49.52	0.121713	0.0909529	1.41297	0.218894
1057.14	1057.24	9132.93	9133.76	0.1	49.38	0.132538	0.0756071	1.56346	0.209734
1057.24	1057.33	9133.76	9134.59	0.1	48.83	0.12039	0.0541865	1.50595	0.0914854
1057.33	1057.42	9134.59	9135.42	0.1	48.46	0.133624	0.0451833	1.69992	0.0856214
1057.42	1057.51	9135.42	9136.25	0.1	48.98	0.12307	0.0525835	1.53789	0.0905252
1057.51	1057.6	9136.25	9137.08	0.1	49.38	0.128764	0.046101	1.60249	0.0827818
1057.6	1057.72	9137.08	9138.3	0.1	48.1	0.125217	0.0421379	1.59585	0.0759806
1057.72	1057.84	9138.3	9139.85	0.1	48.2	0.128786	0.0452226	1.64203	0.0831821
1057.84	1057.96	9139.85	9141.4	0.1	48.43	0.137963	0.0528696	1.76085	0.102609
1057.96	1058.08	9141.4	9142.95	0.1	48.62	0.0999658	0.0473269	1.23174	0.0680291
1058.08	1058.2	9142.95	9144.5	0.1	49.17	0.132509	0.0479699	1.66023	0.0886693
1058.2	1058.29	9144.5	9145.42	0.1	48.94	0.142132	0.0431852	1.79943	0.0861613
1058.29	1058.37	9145.42	9146.35	0.1	48.91	0.143882	0.0398272	1.82444	0.0808049
1058.37	1058.46	9146.35	9147.27	0.1	48.8	0.122707	0.0683292	1.5386	0.116538
1058.46	1058.54	9147.27	9148.19	0.1	48.45	0.153557	0.043573	1.9752	0.0944241
1058.54	1058.63	9148.19	9149.11	0.1	48.71	0.192969	0.0412343	2.50532	0.110973
1058.63	1058.71	9149.11	9150.04	0.1	48.72	0.116387	0.0484626	1.45444	0.0799048
1058.71	1058.8	9150.04	9150.96	0.1	48.48	0.11835	0.0554369	1.48869	0.0926177

## Sheet: GRIP
GRIP 10BE DATA
Depth top (m)	Depth bottom (m)	Age top (Years BP)	Age bottom (Years BP)	10Be (at/g) (x10^4)	Error (%)
1429.45	1428.9	9098.37	9104.24	1.41	7
1430	1429.45	9104.24	9110.13	1.771	5.9
1430.55	1430	9110.13	9116.01	1.34	7
1431.1	1430.55	9116.01	9121.58	1.533	10
1431.65	1431.1	9121.58	9127.15	2.5	7
1432.2	1431.65	9127.15	9132.73	1.478	6
1432.75	1432.2	9132.73	9138.82	1.51	7
1433.3	1432.75	9138.82	9145.68	1.48	7.9
1433.85	1433.3	9145.68	9152.35	1.44	7

## Sheet: EDML
EDML 10BE DATA
Depth top (m)	Depth bottom (m)	Age top (Years BP)	Age bottom (Years BP)	10Be (at/g) (x10^4)	Error (%)
566.75	567	9100.6	9105.7	3.465	7
567	567.25	9105.7	9110.7	4.116	7
567.25	567.5	9110.7	9115.7	3.36	7
567.5	567.75	9115.7	9120.8	4.569	7
567.75	568	9120.8	9125.8	7.027	7
568.25	568.5	9131.1	9136.4	3.632	7
568.5	568.75	9136.4	9141.8	3.445	7
568.75	569	9141.8	9147.1	4.482	7
569	569.25	9147.1	9152.4	3.671	7
569.25	569.5	9152.4	9157.7	3.429	7
569.5	569.75	9157.7	9163.4	3.96	7
